# Supplementary material for: Spatial Variation in Risk for Highly Pathogenic Avian Influenza Subtype H5N6 Viral Infections in South Korea: Poultry Population-Based Case–Control Study
Source: Vet Sci. 2022 Mar 15;9(3):135. doi: 10.3390/vetsci9030135 (PMC8952335; doi:10.3390/vetsci9030135)
Supplement: Supplementary file 1 [file vetsci-09-00135-s001.zip]

Archive with 3 entries (3 files):
- CaseControl.csv
- Clusters_Despcription.txt
- R.Script.txt
