# Supplementary material for: Spatial Variation in Risk for Highly Pathogenic Avian Influenza Subtype H5N6 Viral Infections in South Korea: Poultry Population-Based Case–Control Study
Source: Vet Sci. 2022 Mar 15;9(3):135. doi: 10.3390/vetsci9030135 (PMC8952335; doi:10.3390/vetsci9030135)
Supplement: Supplementary file 1 [file vetsci-09-00135-s001.zip › CaseControl.csv]

Case_id	lat	long	case
1	34.627272	126.489402	1
2	36.932772	127.526793	1
3	34.836675	126.525311	1
4	36.935832	127.514727	1
5	36.9343	127.529483	1
6	36.934275	127.526661	1
7	36.924101	127.517739	1
8	36.746123	127.568439	1
9	36.934927	127.527836	1
10	36.936028	127.529347	1
11	36.935284	127.529349	1
12	36.934721	127.533569	1
13	37.801561	126.972913	1
14	36.935775	127.541211	1
15	36.936734	127.539672	1
16	36.937264	127.540773	1
17	36.943079	127.530664	1
18	36.948682	127.531902	1
19	36.943919	127.550758	1
20	36.942847	127.531377	1
21	36.939673	127.54101	1
22	36.946025	127.532004	1
23	36.934135	127.541743	1
24	36.916927	127.532726	1
25	35.796436	127.005313	1
26	36.945625	127.534062	1
27	36.940758	127.534383	1
28	36.934052	127.545544	1
29	36.920295	127.532501	1
30	36.911222	127.467675	1
31	38.107719	127.302715	1
32	36.771974	126.956083	1
33	36.873313	127.506397	1
34	36.795512	127.370499	1
35	37.053909	127.528993	1
36	36.907106	127.470655	1
37	36.906834	127.468348	1
38	37.052267	127.527297	1
39	36.929708	127.477508	1
40	36.871384	127.505756	1
41	36.640755	127.259934	1
42	36.943282	127.536001	1
43	37.054369	127.247633	1
44	37.140749	127.538156	1
45	37.793422	126.979392	1
46	37.248762	127.505176	1
47	36.869234	127.500023	1
48	36.89176	127.468539	1
49	36.84036	127.316663	1
50	37.146555	127.643668	1
51	36.892879	127.641612	1
52	34.957741	126.582321	1
53	36.775044	127.406649	1
54	36.896814	127.46287	1
55	36.633242	127.348698	1
56	36.907965	127.477788	1
57	36.88959	127.460042	1
58	37.068158	127.0196	1
59	37.807908	126.97301	1
60	37.089526	126.975727	1
61	36.88405	127.514725	1
62	36.860847	127.746871	1
63	35.237557	126.780458	1
64	36.646603	127.277165	1
65	36.597242	127.32714	1
66	36.904196	127.492132	1
67	38.119551	127.29101	1
68	37.142404	127.545463	1
69	36.724052	127.124699	1
70	36.833049	127.758133	1
71	36.834471	127.762893	1
72	37.049852	127.533832	1
73	36.883135	127.534436	1
74	36.86378	127.494703	1
75	36.883394	127.497727	1
76	36.879692	127.496908	1
77	36.959175	127.539609	1
78	36.894181	127.472715	1
79	36.781079	127.332997	1
80	36.847333	126.891251	1
81	36.786083	126.937096	1
82	36.573114	127.517146	1
83	37.184224	127.467131	1
84	37.041733	127.139417	1
85	37.115629	127.536427	1
86	38.10642	127.285854	1
87	38.114542	127.289769	1
88	38.114887	127.290721	1
89	37.423791	127.606108	1
90	37.063881	127.545138	1
91	37.031119	126.88219	1
92	36.541271	127.339577	1
93	36.783921	126.935992	1
94	37.235784	127.506011	1
95	36.75057	127.114405	1
96	36.725385	127.147936	1
97	36.893545	127.438442	1
98	36.77902	127.409386	1
99	37.055328	127.519267	1
100	36.961199	127.864014	1
101	36.51285	127.376219	1
102	36.801237	126.868486	1
103	36.73672	127.128098	1
104	35.626568	126.752176	1
105	36.889673	127.638858	1
106	38.099681	127.284229	1
107	38.158029	127.261425	1
108	37.125532	127.528549	1
109	38.104394	127.28668	1
110	38.041659	127.268337	1
111	38.105325	127.286206	1
112	37.12445	127.551849	1
113	35.623383	126.74162	1
114	35.617333	126.755296	1
115	35.618261	126.75425	1
116	35.619662	126.741646	1
117	36.966912	127.537291	1
118	34.898977	126.546638	1
119	36.877031	127.518934	1
120	38.102449	127.284954	1
121	37.2598	127.564758	1
122	37.155542	127.53888	1
123	37.185121	127.542806	1
124	37.081273	127.502515	1
125	38.101387	127.285334	1
126	36.788902	126.930598	1
127	36.799367	126.923024	1
128	36.901188	127.685936	1
129	36.782205	127.33346	1
130	38.124505	127.290484	1
131	36.581059	127.374183	1
132	34.981568	126.862571	1
133	35.607371	126.72608	1
134	35.605907	126.724914	1
135	35.60866	126.766597	1
136	35.617587	126.756681	1
137	35.619403	126.756314	1
138	35.500054	126.707427	1
139	35.602549	126.697826	1
140	34.917587	126.563636	1
141	37.102867	126.956635	1
142	37.11187	127.502956	1
143	37.073928	127.528065	1
144	37.123963	127.608908	1
145	37.164831	127.400184	1
146	37.256568	127.568136	1
147	35.590293	126.704417	1
148	36.774148	127.09965	1
149	36.588084	127.324094	1
150	36.90605	127.444036	1
151	36.557781	127.310459	1
152	36.690261	127.174169	1
153	36.730876	127.169274	1
154	36.721035	127.190426	1
155	37.06762	127.586631	1
156	36.985795	127.492846	1
157	36.810344	127.321946	1
158	36.767405	127.314149	1
159	37.031979	127.517205	1
160	36.722432	127.183463	1
161	37.136224	127.578121	1
162	36.94054	127.073674	1
163	38.047683	127.26259	1
164	38.075554	127.265959	1
165	37.234628	127.478896	1
166	37.21594	127.482657	1
167	37.094418	127.007481	1
168	37.085109	127.329434	1
169	36.951497	127.159986	1
170	36.738511	127.177189	1
171	36.727992	127.146573	1
172	36.962951	127.11054	1
173	36.824377	126.980016	1
174	36.697822	127.155483	1
175	36.721879	127.182377	1
176	36.722256	127.183713	1
177	37.040175	127.531944	1
178	36.985429	127.537961	1
179	35.581094	126.772187	1
180	35.581178	126.771219	1
181	35.88947	126.869251	1
182	35.25387	129.2232	1
183	36.722649	127.144379	1
184	36.730983	127.137913	1
185	36.707181	127.197504	1
186	36.985288	127.536316	1
187	37.065403	126.953116	1
188	37.100003	127.48877	1
189	38.014668	127.190233	1
190	37.662781	126.598971	1
191	37.108372	127.378471	1
192	37.16613	127.289278	1
193	37.106444	127.379655	1
194	37.199209	127.603087	1
195	37.089788	127.376229	1
196	37.21814	127.577574	1
197	37.133309	127.545393	1
198	37.10606	127.452372	1
199	37.037177	127.31375	1
200	36.793339	127.354341	1
201	36.699308	127.102982	1
202	36.714432	127.241278	1
203	34.978244	126.871673	1
204	36.806202	126.900098	1
205	36.944674	127.173764	1
206	35.261683	127.4321	1
207	37.111013	127.684	1
208	37.075409	127.565142	1
209	38.055713	127.27697	1
210	37.085588	127.513038	1
211	37.288429	127.537203	1
212	37.090698	127.517399	1
213	37.046593	126.925578	1
214	37.148097	127.604991	1
215	37.047312	126.770964	1
216	36.995255	127.198746	1
217	37.072191	127.001941	1
218	36.831713	127.459186	1
219	36.66636	127.26886	1
220	35.666751	126.894789	1
221	35.592137	126.772764	1
222	35.6581	126.763133	1
223	35.587856	126.752916	1
224	36.744399	127.16753	1
225	36.773243	127.318128	1
226	36.840631	127.398654	1
227	36.7716	127.446197	1
228	37.410022	127.307975	1
229	38.137295	127.255642	1
230	38.036607	127.260624	1
231	38.054044	127.271497	1
232	35.520101	126.775612	1
233	36.564271	127.290832	1
234	36.729859	127.115892	1
235	36.722122	127.223249	1
236	37.007212	127.469027	1
237	37.42847	127.016671	1
238	36.939954	127.130271	1
239	36.939262	127.130274	1
240	36.956989	127.171866	1
241	36.291651	127.598121	1
242	37.675734	126.601021	1
243	37.018675	126.888097	1
244	37.139185	127.574511	1
245	37.86459	126.846473	1
246	36.947869	127.083907	1
247	37.064083	127.312569	1
248	38.013327	127.181067	1
249	35.582391	126.756546	1
250	35.848211	126.994067	1
251	36.726733	127.219874	1
252	36.766782	127.129985	1
253	36.906886	127.087797	1
254	37.060648	127.588067	1
255	34.444722	126.263314	1
256	34.900949	126.635976	1
257	37.012187	126.992303	1
258	37.081057	127.469793	1
259	37.054456	127.290286	1
260	36.730474	127.244061	1
261	36.964161	127.148081	1
262	36.712851	127.256358	1
263	36.706156	127.260987	1
264	36.886845	127.038855	1
265	36.935859	127.209401	1
266	36.726364	127.327402	1
267	34.897454	126.636243	1
268	34.897065	126.634563	1
269	34.89106	126.611175	1
270	35.591611	126.755142	1
271	35.854323	126.990621	1
272	37.04314	127.536466	1
273	35.431574	129.048212	1
274	35.854677	126.992712	1
275	36.702962	127.194453	1
276	36.989558	126.967998	1
277	36.934926	127.262763	1
278	36.989493	127.151267	1
279	36.934279	127.262691	1
280	36.995117	126.888415	1
281	37.335874	127.563965	1
282	37.340046	127.566075	1
283	36.726697	127.173793	1
284	36.868996	127.095135	1
285	36.743938	127.265158	1
286	36.766619	127.246351	1
287	37.556617	126.683411	1
288	35.017746	128.34674	1
289	36.980761	127.295215	1
290	36.991538	126.873909	1
291	37.143452	127.601792	1
292	37.26936	127.565174	1
293	36.959591	127.161612	1
294	35.018475	128.346269	1
295	35.665017	126.797367	1
296	35.673868	126.810983	1
297	36.905543	127.121763	1
298	36.99171	127.544171	1
299	37.259819	127.557403	1
300	37.016137	127.166551	1
301	34.481332	126.483322	1
302	35.674577	126.81484	1
303	34.900685	126.668274	1
304	34.89409	126.688113	1
305	36.88054	127.238209	1
306	37.172413	126.855175	1
307	37.167863	126.848206	1
308	37.044239	127.213639	1
309	36.999478	127.293885	1
310	36.758686	127.219547	1
311	36.789874	126.409711	1
312	34.947884	126.672781	1
313	38.006988	128.345699	1
314	35.02593	126.405345	1
315	37.164385	126.853916	1
316	36.725066	127.127054	1
317	37.502668	127.960765	1
318	37.855699	126.9792	1
319	37.843168	127.001693	1
320	35.7902	126.722273	1
321	36.917203	127.069393	1
322	34.996118	126.375205	1
323	36.964371	127.238262	1
324	37.16374	126.8196	1
325	37.12087	127.416486	1
326	37.015449	127.194017	1
327	36.916453	127.049128	1
328	37.891459	127.007609	1
329	38.138739	127.066735	1
330	37.032359	127.290132	1
331	37.746266	126.623705	1
332	37.168991	126.870612	1
333	37.176473	126.770525	1
334	38.017377	127.332515	1
335	38.018883	127.328496	1
336	37.911512	127.274172	1
337	37.858883	126.994915	1
338	35.05734	127.91693	1
339	37.703962	126.853195	1
340	35.532826	126.713846	1
341	34.901811	126.686372	1
342	34.839116	126.585963	1
343	35.678158	126.81083	1
344	34.831341	126.675886	1
345	34.805441	127.340975	1
346	34.957419	126.5822	1
347	34.843161	126.593952	1
348	34.796034	127.346059	1
349	38.108386	127.303045	1
350	34.723045	126.743903	1
351	35.038741	126.813829	1
352	34.493701	126.920069	1
353	34.66982	126.721507	1
354	37.153576	126.901967	1
355	37.064723	126.897528	1
356	36.805392	126.733523	1
357	36.961753	127.163394	1
358	36.939063	127.72693	1
359	37.027075	126.98171	1
360	37.897218	127.008501	1
361	36.920869	127.067885	1
362	37.65962982	129.0094757	0
363	37.66652679	129.0108795	0
364	37.69534302	128.9900971	0
365	37.721506	128.8515161	0
366	37.70248032	128.9014587	0
367	37.82817459	128.638443	0
368	37.7251561	128.8915165	0
369	37.79521561	128.8921561	0
370	37.77680969	128.8708954	0
371	38.35419083	128.4374695	0
372	37.53831863	129.0785217	0
373	37.35175705	129.239624	0
374	37.19282532	129.0257874	0
375	38.06710434	128.0256043	0
376	38.0782123	128.0345465	0
377	38.09514999	128.0144959	0
378	38.20912552	128.0456696	0
379	38.17810059	128.0595093	0
380	38.14702988	128.0140076	0
381	38.14591599	128.5889893	0
382	37.30454151	128.3421654	0
383	37.16646576	127.8474045	0
384	37.26161194	127.8233185	0
385	37.26148224	127.8225784	0
386	37.36782837	127.9801025	0
387	37.42002487	127.9814682	0
388	37.36236954	128.0005493	0
389	37.3894043	127.9914475	0
390	37.20667648	128.0657959	0
391	37.20753861	128.0646668	0
392	37.25673676	128.0570679	0
393	37.25323868	128.0537415	0
394	37.27511513	128.0802357	0
395	37.2354511	128.0645165	0
396	37.21022415	128.0730743	0
397	37.32861651	127.7845161	0
398	37.30539322	127.9281998	0
399	37.45383835	127.9402313	0
400	37.36040878	127.9092636	0
401	37.35561371	127.9153366	0
402	37.35648346	127.9154053	0
403	37.35992813	127.9076386	0
404	37.35819244	127.9158402	0
405	37.35532379	127.9157105	0
406	37.36014938	127.9144669	0
407	37.35931778	127.9146195	0
408	37.36000443	127.9151993	0
409	37.44308853	127.9386826	0
410	37.9348941	128.0565165	0
411	38.1649841	128.1954465	0
412	38.01884842	128.3754273	0
413	37.38151651	128.5678441	0
414	38.11955261	127.291008	0
415	38.19876099	127.3103638	0
416	38.21356201	127.2969666	0
417	38.16620255	127.3201447	0
418	38.17007828	127.313797	0
419	38.15611267	127.3214493	0
420	38.23044586	127.3471298	0
421	38.27860642	127.4469223	0
422	38.16453552	127.2364655	0
423	38.18016052	127.2565384	0
424	38.1835022	127.2568131	0
425	37.73541562	127.6578447	0
426	37.82671356	127.5597382	0
427	37.775651	127.795151	0
428	38.03904724	127.857338	0
429	38.0516777	127.6046372	0
430	37.92765808	127.7601395	0
431	37.62548489	128.4406517	0
432	37.56813812	128.4270783	0
433	37.65720749	127.7444534	0
434	37.60217667	127.7520905	0
435	37.86376572	128.0170593	0
436	37.61109161	127.6779251	0
437	37.69667053	127.6019135	0
438	37.69544151	127.6715613	0
439	37.70560074	127.9137268	0
440	37.70471191	127.9116669	0
441	37.79871368	127.9707871	0
442	37.81786346	127.9550476	0
443	38.06484942	127.7756156	0
444	38.06765747	127.7772064	0
445	38.16547775	127.6660614	0
446	38.13960266	127.6505814	0
447	38.11388016	127.6563644	0
448	38.06305313	127.6576309	0
449	38.09854889	127.7338562	0
450	37.55137634	128.0895233	0
451	37.57982636	127.9635544	0
452	37.51610184	127.9225464	0
453	37.48615646	127.885109	0
454	37.48451561	127.8814516	0
455	37.49834442	128.0603027	0
456	37.46933365	127.9444504	0
457	37.46508408	127.9449005	0
458	37.46602249	127.9470215	0
459	37.46454239	127.9472656	0
460	37.46625137	128.0344238	0
461	37.4951513	128.0245461	0
462	37.86838532	127.5154572	0
463	37.86940384	127.5141296	0
464	37.84568405	127.508606	0
465	37.94351578	127.5730515	0
466	37.94300461	127.5725403	0
467	37.94390869	127.5742874	0
468	37.62889481	127.5039291	0
469	37.61199951	127.4985046	0
470	37.66085815	127.5175858	0
471	37.66448951	127.5145613	0
472	37.66804123	127.5146332	0
473	37.66058731	127.5036697	0
474	37.66781616	127.5077896	0
475	37.6348461	127.485356	0
476	37.89356232	127.3694382	0
477	37.6245616	126.847513	0
478	37.68304825	126.856247	0
479	37.681513	126.8254653	0
480	37.384516	127.4051616	0
481	37.38216019	127.4092407	0
482	37.38158798	127.408493	0
483	37.37359238	127.4069138	0
484	37.40342712	127.2484283	0
485	37.38400269	127.2937012	0
486	37.41067123	127.3075714	0
487	37.3867569	127.3418427	0
488	37.65333557	126.5476456	0
489	37.67446516	126.542116	0
490	37.6350174	126.5688477	0
491	37.65824509	126.6536026	0
492	37.6248461	126.6148917	0
493	37.62599564	126.6140518	0
494	37.71465683	126.5781403	0
495	37.68891144	126.539444	0
496	37.70614243	126.5535584	0
497	37.70516516	126.5589841	0
498	37.70585632	126.5525894	0
499	37.72917557	126.5420837	0
500	37.72320938	126.5288544	0
501	37.66931152	126.5866699	0
502	37.6681516	126.581546	0
503	37.67780304	126.5868454	0
504	37.67843247	126.5843735	0
505	37.6747315	126.5847772	0
506	37.66805165	126.58489	0
507	37.6671516	126.583516	0
508	37.68360519	126.589325	0
509	37.68445969	126.5763092	0
510	37.71311569	126.6520157	0
511	37.69215775	126.6380158	0
512	37.76139832	126.6471558	0
513	37.73855209	127.2938538	0
514	37.70165634	127.3287277	0
515	37.7178154	127.2983475	0
516	37.600576	127.2570194	0
517	37.61405563	127.2793503	0
518	37.57577896	127.3209	0
519	37.65161514	127.1595154	0
520	37.65946198	127.3410034	0
521	37.62466431	127.2895737	0
522	37.9079895	127.0127335	0
523	37.90075302	127.0240097	0
524	37.29965973	126.9436798	0
525	37.065131	127.2412136	0
526	37.07531357	127.2423172	0
527	36.98949432	127.151268	0
528	37.00283051	127.3741226	0
529	37.04493332	127.2124176	0
530	37.0532202	127.2497897	0
531	37.05663214	127.2844132	0
532	37.05661774	127.2818832	0
533	36.9512023	127.234231	0
534	36.94943619	127.2359467	0
535	36.95649338	127.2126923	0
536	36.9551239	127.222168	0
537	36.9754531	127.1932161	0
538	37.06690598	127.3243103	0
539	37.08222961	127.3059616	0
540	37.07936478	127.3040543	0
541	37.09818649	127.3091126	0
542	37.04211044	127.3350372	0
543	37.05445862	127.3080597	0
544	37.05747986	127.2866745	0
545	37.0535485	127.2945449	0
546	37.08978653	127.3762283	0
547	37.09897614	127.3577728	0
548	36.96619415	127.2744522	0
549	36.9342804	127.2626877	0
550	36.9254561	127.2345161	0
551	36.9492836	127.2591705	0
552	37.0949707	127.2041245	0
553	37.10422516	127.2166214	0
554	37.03172684	127.1646423	0
555	37.0157547	127.1596603	0
556	37.0851561	127.1532165	0
557	37.08896256	127.1526413	0
558	37.0432022	127.1378151	0
559	37.04173279	127.1394196	0
560	37.075215	127.5033212	0
561	37.07355499	127.5068817	0
562	37.08127213	127.5025177	0
563	37.1178465	127.4671321	0
564	37.12787879	127.4612316	0
565	37.07461166	127.4623566	0
566	37.0723165	127.4602023	0
567	37.08071899	127.4676437	0
568	37.07569122	127.458374	0
569	37.10606003	127.4523697	0
570	37.06408691	127.4820175	0
571	37.01549912	127.4465561	0
572	37.8574515	126.9731565	0
573	37.88668823	126.9839554	0
574	37.89523315	126.9840164	0
575	37.88819504	126.995224	0
576	37.90551376	126.9981995	0
577	37.78941345	126.9754868	0
578	37.78154561	126.9715452	0
579	37.7841321	126.973651	0
580	37.7934227	126.979393	0
581	37.7838707	126.9853134	0
582	37.80575943	126.9860687	0
583	37.79442596	126.9661484	0
584	37.80331802	127.0948715	0
585	37.84597015	127.0128555	0
586	37.89740753	127.0084763	0
587	37.89116517	127.0171516	0
588	37.8913561	127.0041131	0
589	37.86425018	127.0297852	0
590	37.87734604	127.0273285	0
591	37.8671515	127.0178465	0
592	37.89000702	127.0331802	0
593	37.89120203	127.0347845	0
594	37.89073944	127.0239258	0
595	37.504878	127.4236556	0
596	37.41622162	127.5671616	0
597	37.41742706	127.5825424	0
598	37.45920563	127.5295334	0
599	37.44329834	127.5347595	0
600	37.52574921	127.6606674	0
601	37.5570221	127.6670837	0
602	37.56257629	127.6489334	0
603	37.47850037	127.6964188	0
604	37.47851944	127.7296753	0
605	37.43149948	127.72052	0
606	37.40882111	127.7536011	0
607	37.40779495	127.7555542	0
608	37.55241776	127.3744202	0
609	37.53555298	127.4184952	0
610	37.53777313	127.4121475	0
611	37.49271011	127.5342941	0
612	37.47780609	127.5174103	0
613	37.55423355	127.4559021	0
614	37.54877091	127.6382904	0
615	37.5421321	127.6371123	0
616	37.45725632	127.5966644	0
617	37.4861617	127.6541315	0
618	37.4739418	127.6581726	0
619	37.47009277	127.6431427	0
620	37.5401213	127.759898	0
621	37.5421257	127.7555618	0
622	37.21772385	127.578392	0
623	37.27555561	127.713216	0
624	37.27127838	127.566864	0
625	37.25810623	127.5619125	0
626	37.27923584	127.572876	0
627	37.28842926	127.5372009	0
628	37.3795721	127.6385605	0
629	37.397995	127.5745621	0
630	37.36575699	127.6176682	0
631	37.40463911	127.5638236	0
632	37.38909149	127.6900177	0
633	37.34000778	127.6865463	0
634	37.395298	127.4363556	0
635	37.39319984	127.4358912	0
636	37.28158951	127.6590195	0
637	37.28313065	127.6585999	0
638	37.28235635	127.6587429	0
639	37.27652741	127.6688004	0
640	37.2980237	127.637163	0
641	37.30451665	127.603203	0
642	37.23829651	127.6727066	0
643	37.33950043	127.5223007	0
644	37.32205582	127.550354	0
645	37.3466568	127.5074768	0
646	37.34085846	127.567482	0
647	37.33579254	127.5659027	0
648	38.08296585	127.0397797	0
649	38.10694885	127.0522308	0
650	38.0741272	127.0497589	0
651	38.07256699	127.0503235	0
652	38.05070496	127.0370636	0
653	38.04402924	126.9372482	0
654	38.04696655	126.937645	0
655	38.05263901	126.9368057	0
656	38.0201149	126.9936523	0
657	38.04968598	126.9710654	0
658	38.04454422	126.9681549	0
659	38.04727554	126.9770737	0
660	38.04738998	126.9950104	0
661	38.0141182	126.9389114	0
662	38.01345062	126.9469299	0
663	37.84212032	127.0187849	0
664	38.03081098	126.9134132	0
665	38.05248642	126.9278717	0
666	38.00953674	126.8936462	0
667	37.98530579	126.9381027	0
668	37.98514821	126.9382827	0
669	38.16059494	127.0934219	0
670	38.06546402	127.1251297	0
671	38.064991	127.1220627	0
672	38.09083557	127.1106644	0
673	38.09257889	127.0964661	0
674	38.08783722	127.1084366	0
675	38.08711624	127.0825043	0
676	38.08432007	127.083046	0
677	38.13704163	127.0685611	0
678	38.13586426	127.0563126	0
679	38.15423935	127.072284	0
680	38.16803742	127.0821915	0
681	38.15678024	127.0695877	0
682	38.14171219	127.0932541	0
683	38.15208449	127.0851878	0
684	38.0723877	127.079155	0
685	38.0654335	126.984314	0
686	38.07994843	126.9671097	0
687	38.06111145	126.9969025	0
688	38.05705261	127.0054855	0
689	37.99290286	126.8772523	0
690	37.99399527	126.8747176	0
691	37.99182441	126.8768156	0
692	37.99038238	126.8785392	0
693	37.99080658	126.8669739	0
694	37.9565506	127.0070648	0
695	37.95731354	127.0075302	0
696	37.99098206	127.0217896	0
697	37.98545075	127.0440826	0
698	37.97442627	127.0347748	0
699	37.98985672	127.0231476	0
700	37.14516449	127.0329208	0
701	37.14945221	127.0432434	0
702	37.11817551	127.1853256	0
703	37.18465165	127.3421516	0
704	37.14336014	127.37677	0
705	37.16880366	127.3999648	0
706	37.11508179	127.373436	0
707	37.10837174	127.3784714	0
708	37.24784984	127.1831652	0
709	37.17316055	127.3118439	0
710	37.15918965	127.3153506	0
711	37.15525055	127.3351212	0
712	37.18302075	127.3251442	0
713	37.18511963	127.320694	0
714	37.10848618	127.2033234	0
715	37.2041626	127.4943543	0
716	37.18068695	127.4979019	0
717	37.21593857	127.4826584	0
718	37.2351532	127.4792633	0
719	37.21379089	127.5225143	0
720	37.26937103	127.346817	0
721	37.20358658	127.3591614	0
722	37.18913269	127.4784088	0
723	37.34058762	127.4716339	0
724	37.34577179	127.47612	0
725	37.34426923	127.4746652	0
726	37.32043915	127.4550878	0
727	37.31980515	127.454628	0
728	37.25039673	127.5043182	0
729	37.25141907	127.5058899	0
730	37.24944472	127.506803	0
731	37.24876022	127.5051727	0
732	37.24981601	127.5040371	0
733	37.24986267	127.5047455	0
734	37.14740372	127.5024796	0
735	37.14246368	127.5461044	0
736	37.15457535	127.5367508	0
737	37.15504621	127.537656	0
738	37.12602997	127.5277557	0
739	37.14533615	127.5391312	0
740	37.13595032	127.5448653	0
741	37.14116937	127.5384332	0
742	37.12017441	127.6097717	0
743	37.11563492	127.536705	0
744	37.0705719	127.5319672	0
745	37.05162048	127.5533752	0
746	37.05111566	127.5513439	0
747	37.06385803	127.5453186	0
748	37.06203745	127.543904	0
749	37.07540894	127.5651398	0
750	37.25451652	127.442032	0
751	37.13809258	127.5751128	0
752	37.13710022	127.5739288	0
753	37.14390183	127.6018295	0
754	37.12395096	127.6089859	0
755	37.15509058	127.6087518	0
756	37.19884307	127.4046701	0
757	37.19309235	127.4060059	0
758	37.21771622	127.3843918	0
759	37.21210861	127.4308548	0
760	37.75797272	126.8805008	0
761	37.74655209	126.8830021	0
762	37.75140381	126.7412643	0
763	37.74371719	126.746254	0
764	37.73542023	126.7792893	0
765	37.73450089	126.7802887	0
766	37.7805689	126.728816	0
767	37.89487076	126.757309	0
768	37.90001679	126.7692871	0
769	37.87784578	126.7573316	0
770	37.87942886	126.7625198	0
771	37.86032486	126.8193207	0
772	37.87835693	126.8003388	0
773	37.87306487	126.843007	0
774	37.8710556	126.8390122	0
775	37.88904953	126.7740784	0
776	37.89871216	126.7809982	0
777	37.8842578	126.8873038	0
778	37.84207535	126.8816986	0
779	37.83396999	126.8836348	0
780	37.83493805	126.8851242	0
781	37.83308792	126.8819885	0
782	37.80133438	126.7890625	0
783	37.78925324	126.796463	0
784	37.95970154	126.9569168	0
785	37.99509049	126.9802628	0
786	37.99925827	126.980773	0
787	37.97818375	126.9671326	0
788	37.97684097	126.9730301	0
789	37.98792267	126.984436	0
790	37.98174667	126.9787064	0
791	37.76992035	126.7151032	0
792	37.78899002	126.7126617	0
793	37.84580612	126.7956085	0
794	37.82456156	126.792116	0
795	37.80926132	126.8296204	0
796	37.81887054	126.8396301	0
797	37.8514601	126.8174933	0
798	37.8447609	126.8119202	0
799	37.93970108	126.8910599	0
800	37.93584061	126.9047165	0
801	37.88298416	126.8521805	0
802	37.06871414	127.0192261	0
803	37.06432724	127.0092011	0
804	37.042032	127.035156	0
805	37.02178192	127.0822601	0
806	37.02207947	127.0808792	0
807	37.12788391	127.036171	0
808	37.12914658	127.0331268	0
809	36.98516156	126.9378556	0
810	37.02669525	126.966217	0
811	37.0104815	126.9638375	0
812	37.02212524	127.1382523	0
813	37.0052726	126.9849423	0
814	37.0145156	127.127846	0
815	37.10972595	127.0792084	0
816	37.12802506	127.0608368	0
817	37.05399323	126.9103241	0
818	37.0569725	126.8989487	0
819	37.05820084	126.8994064	0
820	37.0486285	126.8878104	0
821	37.0580101	126.8962174	0
822	37.0432032	126.9178456	0
823	36.9473381	127.0849686	0
824	36.9399147	127.0509338	0
825	37	126.8857269	0
826	36.9972229	126.8896561	0
827	37.01840591	126.8876953	0
828	36.94680786	126.9456558	0
829	37.82313156	127.1824417	0
830	37.8405571	127.1856155	0
831	37.85043716	127.1825943	0
832	37.8546257	127.1482544	0
833	37.83210373	127.2091751	0
834	38.11747742	127.2498093	0
835	37.89700699	127.2387009	0
836	37.88704681	127.2354813	0
837	37.85612106	127.1725464	0
838	37.8602829	127.1474915	0
839	37.80435944	127.1752319	0
840	37.80506516	127.1744232	0
841	37.93629837	127.129158	0
842	37.9585664	127.1194	0
843	37.96491623	127.2473297	0
844	37.9599919	127.2417102	0
845	37.94980621	127.1937943	0
846	37.96753311	127.14711	0
847	38.06737137	127.2305832	0
848	38.07569885	127.2658691	0
849	38.07008362	127.2674637	0
850	38.07397461	127.2631607	0
851	38.05404282	127.2714996	0
852	38.04191971	127.2692871	0
853	38.046978	127.2609634	0
854	38.04566034	127.2644591	0
855	38.04812622	127.2606354	0
856	38.05571365	127.2769699	0
857	38.10641861	127.2858505	0
858	38.10138702	127.2853317	0
859	38.112518	127.2845473	0
860	38.10554504	127.2855301	0
861	38.1145401	127.289772	0
862	38.11462402	127.2897415	0
863	38.10704387	127.2988528	0
864	38.00612259	127.2321472	0
865	38.00468063	127.2325058	0
866	38.02292536	127.2644311	0
867	37.99826813	127.248909	0
868	38.0021019	127.2228928	0
869	38.01660156	127.3327637	0
870	38.00946808	127.3551636	0
871	37.92972183	127.2780151	0
872	37.92310333	127.2726669	0
873	37.92510986	127.2721634	0
874	37.93343028	127.2740221	0
875	37.93184762	127.2806612	0
876	37.99770355	127.3359528	0
877	37.99578512	127.3386773	0
878	37.99368286	127.2017212	0
879	38.00714737	127.192048	0
880	38.01033262	127.1900008	0
881	38.003132	127.1875289	0
882	38.00818253	127.1939392	0
883	38.01356888	127.1809464	0
884	38.00998688	127.192009	0
885	38.01210403	127.1923065	0
886	38.0074501	127.1958695	0
887	37.99711609	127.1880951	0
888	38.01276016	127.1943283	0
889	38.00412369	127.1943207	0
890	37.99466605	127.1688273	0
891	37.99820709	127.1640015	0
892	37.98424149	127.1743698	0
893	37.9932187	127.1684169	0
894	37.16849899	126.8427582	0
895	37.14854813	127.1186447	0
896	37.19458389	126.7402344	0
897	37.23791	126.84064	0
898	37.20632935	126.8770981	0
899	37.1663208	126.6964798	0
900	37.18408585	126.7992554	0
901	37.09799277	126.9652504	0
902	37.09272149	126.9713376	0
903	37.09462357	126.9759903	0
904	37.07643138	126.9840432	0
905	37.07965851	126.9851685	0
906	37.16714478	126.8427582	0
907	37.10186386	126.8248673	0
908	37.08338547	126.8068695	0
909	37.07284927	126.8624573	0
910	37.06722641	126.84301	0
911	37.18476486	126.9507599	0
912	37.15227509	126.9863052	0
913	37.15120697	127.0225906	0
914	37.12451172	126.8624268	0
915	37.12454224	126.8690186	0
916	37.12113571	126.8740616	0
917	37.16505791	126.8718401	0
918	37.16920853	126.8712692	0
919	37.16896057	126.8723984	0
920	37.1687851	126.8748474	0
921	37.14298248	126.8906097	0
922	37.08203079	126.8893249	0
923	34.73944092	128.6279144	0
924	34.80831528	128.6009064	0
925	34.89878082	128.529007	0
926	34.96486786	128.6633716	0
927	35.79772568	128.0213165	0
928	35.68021774	128.0203552	0
929	35.70209503	128.0467072	0
930	35.69247437	128.0086365	0
931	35.69297803	128.00578	0
932	35.61715698	127.9807358	0
933	35.71574112	127.8872274	0
934	35.73093414	127.8990326	0
935	35.66512299	127.9199219	0
936	35.64533615	127.946434	0
937	35.60033417	127.8798523	0
938	35.79628754	127.8116074	0
939	35.58403778	127.9524384	0
940	35.5960846	127.9608307	0
941	35.83432007	127.9080658	0
942	35.86119849	127.9101754	0
943	35.10865021	128.3035736	0
944	35.00540161	128.3965302	0
945	34.96136856	128.3425293	0
946	34.97547531	128.3575745	0
947	34.97199249	128.3722992	0
948	34.9645371	128.3505202	0
949	35.10175705	128.3403473	0
950	35.04386139	128.2757721	0
951	34.927742	128.2855225	0
952	34.96292877	128.2167053	0
953	35.29206848	128.8833008	0
954	35.34202957	128.7870483	0
955	35.29310226	128.8437653	0
956	35.28808594	128.8314209	0
957	35.32938767	128.7792969	0
958	35.30488586	128.7967987	0
959	34.77086258	127.8805161	0
960	35.49034882	128.6839905	0
961	35.46538162	128.6439819	0
962	35.47168732	128.6366882	0
963	35.50240023	128.6278468	0
964	35.50564575	128.7205505	0
965	35.4705658	128.7304993	0
966	35.58050156	128.8639679	0
967	35.45523071	128.7448425	0
968	35.39559174	128.7744446	0
969	35.41555786	128.7639618	0
970	35.40804291	128.7509003	0
971	35.4175148	128.7084503	0
972	35.41436768	128.7121887	0
973	35.0199893	127.9792286	0
974	35.40676498	127.8953781	0
975	35.34686661	128.0436859	0
976	35.41548538	128.011734	0
977	35.36911774	127.9848328	0
978	35.47832489	127.8767548	0
979	35.4957428	127.9343491	0
980	35.44684756	129.0266104	0
981	35.44635773	129.0241089	0
982	35.44714378	129.0259968	0
983	35.45173645	129.0237885	0
984	35.44857775	129.0284554	0
985	35.44309616	129.0349426	0
986	35.38804627	129.0677185	0
987	35.38835907	129.0682068	0
988	35.4102033	129.0721652	0
989	35.41253554	129.0458007	0
990	35.4099884	129.0433807	0
991	35.41260552	129.0452596	0
992	35.41308324	129.044601	0
993	35.4146181	129.0463325	0
994	35.41611481	129.0482178	0
995	35.41275998	129.0466184	0
996	35.42991638	129.0597992	0
997	35.42952728	129.0602264	0
998	35.44674683	129.0422058	0
999	35.45006019	129.0421677	0
1000	35.45086135	129.0420852	0
1001	35.44845576	129.0408629	0
1002	35.43267441	129.0460815	0
1003	35.45547104	129.0401611	0
1004	35.45095444	129.0413055	0
1005	35.43487793	129.0455465	0
1006	35.43119812	129.0482178	0
1007	35.43666458	129.0455627	0
1008	35.38452911	128.91745	0
1009	35.36494446	128.9919586	0
1010	35.36602402	128.9868317	0
1011	35.39440155	129.1463776	0
1012	35.45175171	129.0699005	0
1013	35.45215988	129.0724487	0
1014	35.45285797	129.0676422	0
1015	35.4538765	129.0724487	0
1016	35.33438873	128.2891388	0
1017	35.33678436	128.2870026	0
1018	35.3334465	128.2885437	0
1019	35.33438873	128.2884979	0
1020	35.44192505	128.3050385	0
1021	35.2925148	128.2510376	0
1022	35.34744644	128.3641968	0
1023	35.26277924	128.2264557	0
1024	35.26342773	128.1996918	0
1025	35.13537598	128.2002716	0
1026	35.23397446	128.1481323	0
1027	35.15690231	128.0826111	0
1028	35.17317581	128.3122253	0
1029	35.17299271	128.3055267	0
1030	35.16880035	128.3069	0
1031	35.13824194	128.2903124	0
1032	35.2166364	128.26643	0
1033	35.24679565	128.0689087	0
1034	35.47869631	128.4844753	0
1035	35.47578812	128.4962769	0
1036	35.58306503	128.4926148	0
1037	35.45670319	128.3894501	0
1038	35.5641861	128.4685516	0
1039	35.54708862	128.4719849	0
1040	35.58958759	128.437911	0
1041	35.60230637	128.4769287	0
1042	35.56438065	128.4546051	0
1043	35.57565308	128.4445496	0
1044	35.42665329	128.5111645	0
1045	35.54994583	128.4930573	0
1046	35.51905441	128.4681244	0
1047	35.50000763	128.4731903	0
1048	35.51180515	128.4643653	0
1049	35.50777817	128.4727783	0
1050	35.51610184	128.4866486	0
1051	35.5183754	128.4920044	0
1052	35.55794907	128.5005646	0
1053	35.00325012	127.8350678	0
1054	35.16549683	127.72229	0
1055	35.0823032	127.7803206	0
1056	35.0844984	127.7835616	0
1057	34.99851779	127.8984992	0
1058	35.26560211	128.3049316	0
1059	35.36500931	128.4676666	0
1060	35.34673309	128.4145508	0
1061	35.30311585	128.4338379	0
1062	35.19517899	128.4514923	0
1063	35.28166962	128.5533295	0
1064	35.55739212	127.8074875	0
1065	35.6029892	127.8306656	0
1066	35.4880333	127.7547836	0
1067	35.72522736	128.1256104	0
1068	35.5026741	128.0578461	0
1069	35.4259758	128.1405182	0
1070	35.42906189	128.1446075	0
1071	35.73469925	128.168396	0
1072	35.53607559	128.2387848	0
1073	35.53630829	128.2408142	0
1074	35.53581619	128.2320404	0
1075	35.62044144	128.1373596	0
1076	35.77807236	128.7143707	0
1077	35.8154651	128.7832156	0
1078	35.79521942	128.8608093	0
1079	35.9032032	128.8402317	0
1080	35.8345156	129.0954566	0
1081	35.72426224	129.2098541	0
1082	35.71828842	129.1310883	0
1083	36.04188538	129.2318268	0
1084	36.01011658	129.1994324	0
1085	35.99275971	129.1722107	0
1086	36.01443481	129.2098846	0
1087	35.70516586	129.3321686	0
1088	35.70469666	129.332489	0
1089	35.64994049	129.298111	0
1090	35.67411423	129.342453	0
1091	35.66497803	129.3286285	0
1092	35.74772644	129.2953186	0
1093	35.80776596	129.2872315	0
1094	35.81249906	129.2864879	0
1095	35.8752861	129.2786255	0
1096	35.9102478	129.2521057	0
1097	35.92310715	129.2652893	0
1098	35.9060962	129.1741965	0
1099	35.89715958	129.173523	0
1100	35.78194809	128.2260132	0
1101	35.65256119	128.2292175	0
1102	36.1920929	128.316391	0
1103	36.27465165	128.4045616	0
1104	36.31277847	128.346756	0
1105	36.31705093	128.3106232	0
1106	36.25249863	128.2017975	0
1107	36.24481201	128.254837	0
1108	36.2381897	128.2722321	0
1109	36.17620087	128.4124756	0
1110	36.24847794	128.5566101	0
1111	36.27869034	128.5393982	0
1112	36.22715378	128.5960846	0
1113	36.26093674	128.4396515	0
1114	36.246521	128.4403839	0
1115	36.24541092	128.4404907	0
1116	36.20594025	128.6585541	0
1117	36.1485939	128.6834106	0
1118	36.20185862	128.6825195	0
1119	36.20313263	128.6835785	0
1120	36.18654251	128.6855469	0
1121	36.21438217	128.2142334	0
1122	36.19390106	128.1582642	0
1123	36.19243622	128.1529541	0
1124	36.20996857	128.2143097	0
1125	36.2113533	128.2323761	0
1126	36.20555878	128.1384277	0
1127	36.20394038	128.210667	0
1128	36.2071585	128.2074162	0
1129	36.03578949	128.1194611	0
1130	36.17758942	128.2058868	0
1131	36.1943779	128.1880798	0
1132	36.20326996	128.1729584	0
1133	36.04815646	128.0802169	0
1134	36.05111313	128.0595398	0
1135	36.05793762	128.2560577	0
1136	35.95260239	127.9927673	0
1137	35.92182541	127.9686432	0
1138	35.89658406	127.9537668	0
1139	35.89723408	127.9549092	0
1140	35.89812111	127.9534609	0
1141	35.89643113	127.9550952	0
1142	35.89720033	127.9545512	0
1143	36.13915216	128.0134994	0
1144	36.13926033	128.0134441	0
1145	36.13628006	128.0043488	0
1146	36.1248484	128.0245615	0
1147	36.13478088	128.154419	0
1148	36.13728714	128.0642548	0
1149	36.13482602	128.1296013	0
1150	36.1335907	128.1332398	0
1151	36.13497485	128.1310742	0
1152	36.13505746	128.1301721	0
1153	36.15343475	128.2700043	0
1154	36.18354034	128.259491	0
1155	36.23291016	128.0832825	0
1156	36.05007935	128.1017761	0
1157	35.99937439	128.0252228	0
1158	36.61780548	128.0359345	0
1159	36.62129593	128.0402832	0
1160	36.63943863	128.0490265	0
1161	36.57769775	128.0254364	0
1162	36.57630154	128.0238676	0
1163	36.57782745	128.0214691	0
1164	36.57570648	128.022995	0
1165	36.57670212	128.0218353	0
1166	36.76388931	128.3175812	0
1167	36.76929092	128.3627014	0
1168	36.76052475	128.157486	0
1169	36.6245079	128.2689056	0
1170	36.68000412	128.1836243	0
1171	36.97282791	128.6948395	0
1172	36.92722702	128.8582153	0
1173	36.921809	128.9545111	0
1174	36.89897156	128.778595	0
1175	36.88051605	128.6670685	0
1176	36.87555695	128.6704102	0
1177	36.88169861	128.6815338	0
1178	36.88512802	128.6657867	0
1179	36.87688446	128.6606445	0
1180	36.88003922	128.6629486	0
1181	36.8799519	128.6646206	0
1182	36.8868927	128.6685178	0
1183	36.88151169	128.6718597	0
1184	36.88590622	128.675415	0
1185	36.87979507	128.6663208	0
1186	36.87559509	128.662323	0
1187	36.88289642	128.6973267	0
1188	36.89716721	128.6718445	0
1189	36.52953339	128.159668	0
1190	36.53087127	128.1715642	0
1191	36.53038076	128.1678501	0
1192	36.53218842	128.1632233	0
1193	36.53099288	128.1651087	0
1194	36.53117598	128.1672902	0
1195	36.28763199	128.1347809	0
1196	36.28540421	128.1092529	0
1197	36.28399277	128.0735321	0
1198	36.28448566	128.0734988	0
1199	36.29637146	128.1077576	0
1200	36.29698563	128.1086884	0
1201	36.28545761	128.1081543	0
1202	36.37779236	128.2884216	0
1203	36.30579758	128.2129822	0
1204	36.50947189	128.2085419	0
1205	36.37348175	128.2532501	0
1206	36.36487579	128.244751	0
1207	36.36231232	128.2353821	0
1208	36.40000946	128.23134	0
1209	36.33307266	128.2159271	0
1210	36.35373306	128.2312164	0
1211	36.45192719	128.2540741	0
1212	36.44891357	128.2543793	0
1213	36.47259903	128.1998901	0
1214	36.49563217	128.1910095	0
1215	36.46707153	128.2137604	0
1216	36.36584854	128.1443176	0
1217	36.37908554	128.1748047	0
1218	36.35878372	128.0839233	0
1219	36.3476181	128.092804	0
1220	36.46660614	128.1132507	0
1221	36.49009323	128.0663147	0
1222	36.49004364	128.0610962	0
1223	36.534849	128.1548949	0
1224	36.37682724	128.1525116	0
1225	36.37817764	128.1533661	0
1226	36.36983109	128.1425171	0
1227	36.32695389	128.113739	0
1228	36.61676407	127.8925629	0
1229	35.89151651	128.3413202	0
1230	35.872224	128.371443	0
1231	35.87734222	128.3779144	0
1232	35.88545384	128.3055552	0
1233	35.93942261	128.2611542	0
1234	35.92621231	128.2674103	0
1235	35.826384	128.3056122	0
1236	35.9751358	128.2688751	0
1237	35.97097397	128.2775421	0
1238	36.01068115	128.2716065	0
1239	36.44357681	128.9658966	0
1240	36.51345825	128.6179352	0
1241	36.71759415	128.7683258	0
1242	36.71905518	128.7688751	0
1243	36.71831513	128.7745209	0
1244	36.80378723	128.7854462	0
1245	36.69539261	128.7319946	0
1246	36.61510086	128.6744537	0
1247	36.61380005	128.6723938	0
1248	36.60378265	128.7009888	0
1249	36.66548538	128.7679596	0
1250	36.62160111	128.7468262	0
1251	36.63244629	128.779419	0
1252	36.47203232	128.6715162	0
1253	36.4325919	128.6446202	0
1254	36.4365919	128.6426202	0
1255	36.4500885	128.6440735	0
1256	36.45576859	128.64151	0
1257	36.44638307	128.648098	0
1258	36.4546214	128.6474507	0
1259	36.44667435	128.6345673	0
1260	36.59680557	128.6236115	0
1261	36.59753418	128.6231232	0
1262	36.42514	129.321651	0
1263	36.90039666	128.5959146	0
1264	36.90030815	128.5961179	0
1265	36.92482376	128.6430054	0
1266	36.93613434	128.6403656	0
1267	36.95870972	128.6546021	0
1268	36.9643592	128.6575398	0
1269	36.84716907	128.639984	0
1270	36.88411713	128.5769501	0
1271	36.86830139	128.5923004	0
1272	36.87000275	128.6086121	0
1273	36.81488516	128.5652523	0
1274	36.81746674	128.5619507	0
1275	36.83805466	128.5400696	0
1276	36.86511993	128.5811768	0
1277	36.81700516	128.7172852	0
1278	36.80662918	128.6701508	0
1279	36.7694397	128.547699	0
1280	36.76911163	128.5460358	0
1281	36.77835746	128.5485437	0
1282	36.76918411	128.5455933	0
1283	36.77285553	128.5422103	0
1284	36.7790879	128.5507855	0
1285	36.81909943	128.5771942	0
1286	36.80037689	128.5794525	0
1287	36.81818771	128.5878143	0
1288	36.81946182	128.575592	0
1289	36.84803772	128.5918579	0
1290	36.87535858	128.4981537	0
1291	36.00317383	129.0825501	0
1292	35.88650131	128.8956146	0
1293	35.87844086	129.0123444	0
1294	35.99388123	128.9251404	0
1295	35.95591663	128.9178358	0
1296	35.95652771	128.9181366	0
1297	35.9557724	128.9173431	0
1298	35.95336533	128.918045	0
1299	35.95701981	128.9181824	0
1300	35.96212387	128.9640961	0
1301	36.01478958	129.0090179	0
1302	35.99469376	128.9660034	0
1303	35.99108505	128.8493652	0
1304	36.00395966	128.8055267	0
1305	35.9721845	128.8327826	0
1306	36.0815161	128.8802303	0
1307	36.02282715	128.8350983	0
1308	36.69128799	128.4831696	0
1309	36.47600555	128.2901306	0
1310	36.50867462	128.2941437	0
1311	36.51219177	128.3020325	0
1312	36.48057175	128.2787933	0
1313	36.60563278	128.453476	0
1314	36.6152814	128.5022434	0
1315	37.03264237	129.3886108	0
1316	36.24905396	128.7332306	0
1317	36.34534454	128.440567	0
1318	36.30976868	128.420105	0
1319	36.22642136	128.6586304	0
1320	36.2270813	128.6678467	0
1321	36.2283783	128.6697388	0
1322	36.22465134	128.6638184	0
1323	36.28913879	128.7048187	0
1324	36.26860888	128.6801954	0
1325	36.26870346	128.680481	0
1326	36.26984406	128.6799164	0
1327	36.26867676	128.6821899	0
1328	36.26349258	128.6987763	0
1329	36.26844406	128.6796875	0
1330	36.26791382	128.6795044	0
1331	36.43365479	128.3548126	0
1332	36.42223005	128.3822174	0
1333	36.42221082	128.3823141	0
1334	36.42216492	128.3809815	0
1335	36.42223221	128.3819157	0
1336	36.41913986	128.6413574	0
1337	36.4184865	128.6878465	0
1338	36.34299851	128.5021515	0
1339	36.40155029	128.456192	0
1340	36.39575195	128.4303742	0
1341	36.36766434	128.6241608	0
1342	36.36541748	128.5968933	0
1343	36.39987946	128.5435028	0
1344	36.32141876	128.6654511	0
1345	35.6902074	128.5581947	0
1346	35.62046814	128.5921936	0
1347	35.6268692	128.6022492	0
1348	36.35937882	129.1211395	0
1349	36.37374115	129.0928803	0
1350	36.29584503	129.0315857	0
1351	36.28114319	129.0162201	0
1352	36.23904038	128.9373779	0
1353	36.27344132	128.8880615	0
1354	36.0845161	128.5378465	0
1355	35.97844696	128.3731995	0
1356	36.02671051	128.4303742	0
1357	36.03149515	128.3905427	0
1358	35.99273682	128.4445496	0
1359	35.9828682	128.4294891	0
1360	35.98279572	128.4294281	0
1361	35.98242569	128.4316559	0
1362	35.98301697	128.4306488	0
1363	35.94937134	128.4947205	0
1364	35.93156688	128.5052465	0
1365	35.93192105	128.5056284	0
1366	35.93286133	128.5054474	0
1367	35.92870712	128.5191193	0
1368	35.93373871	128.5130615	0
1369	35.97732925	128.4938507	0
1370	35.97301483	128.4951477	0
1371	35.96855927	128.4959564	0
1372	36.06702423	129.2264404	0
1373	36.1648156	129.314516	0
1374	36.13943863	129.3678284	0
1375	36.08711624	129.3566895	0
1376	36.08761879	129.3542241	0
1377	36.08533478	129.3588104	0
1378	36.08771515	129.3543549	0
1379	36.08766937	129.3560944	0
1380	36.08741153	129.355034	0
1381	36.0849762	129.3571625	0
1382	35.08322907	126.7797318	0
1383	35.11462021	126.6763153	0
1384	35.18442154	126.8534546	0
1385	35.14850235	126.6515427	0
1386	35.12043762	126.7449722	0
1387	35.09835434	126.769516	0
1388	35.25141144	126.9291077	0
1389	35.70791245	128.4693298	0
1390	35.68367004	128.3881073	0
1391	35.6787563	128.4262921	0
1392	35.68135993	128.4242297	0
1393	35.95780182	128.7041321	0
1394	36.33034515	127.3285144	0
1395	35.20937729	128.8862152	0
1396	35.22314072	128.9542542	0
1397	35.31846156	129.1678465	0
1398	35.60007858	129.3121185	0
1399	35.62210465	129.1291962	0
1400	35.63086319	129.1231232	0
1401	35.63076019	129.1230621	0
1402	35.63081368	129.1230914	0
1403	35.51951651	129.1248165	0
1404	35.5298996	129.1649933	0
1405	35.52900516	129.1655181	0
1406	35.52846527	129.1660461	0
1407	35.62368393	129.0532532	0
1408	35.62950894	129.0501199	0
1409	35.6055069	129.1482849	0
1410	35.44026152	129.1578416	0
1411	35.47236633	129.1706238	0
1412	37.6995427	126.4636848	0
1413	37.69893265	126.4611282	0
1414	37.7003746	126.4659348	0
1415	37.69721985	126.4372101	0
1416	37.66602707	126.4951172	0
1417	37.70994186	126.4904175	0
1418	37.71384049	126.4693146	0
1419	37.71171951	126.4714737	0
1420	37.65222168	126.4360962	0
1421	37.76748657	126.4317932	0
1422	37.77559662	126.4301987	0
1423	37.77386093	126.4216309	0
1424	37.63857269	126.4048996	0
1425	37.58188629	126.7219772	0
1426	37.58156188	126.7209352	0
1427	37.55584717	126.7294693	0
1428	37.41545868	126.7240906	0
1429	37.44716263	126.7435684	0
1430	37.62186432	126.6689301	0
1431	37.5025444	126.5146256	0
1432	34.78415146	126.6973074	0
1433	34.60447056	126.6999992	0
1434	34.5353775	126.7179794	0
1435	34.6713562	126.7236404	0
1436	34.49303818	126.7306519	0
1437	34.47893143	126.7294922	0
1438	34.49071884	126.6889114	0
1439	34.72388458	126.7850037	0
1440	34.56740177	126.8420232	0
1441	34.55728149	126.8483276	0
1442	34.58125947	126.8286781	0
1443	34.76216126	127.3170471	0
1444	34.80598068	127.3408432	0
1445	34.79584122	127.344101	0
1446	34.79690552	127.3610153	0
1447	34.7891922	127.3669586	0
1448	34.60454985	127.3648165	0
1449	34.54860687	127.3992539	0
1450	35.30112457	127.3430176	0
1451	35.29039764	127.3380966	0
1452	35.31472397	127.3487091	0
1453	35.2678833	127.3507919	0
1454	35.25956345	127.2694321	0
1455	35.2588234	127.2746887	0
1456	35.25891113	127.2748413	0
1457	35.30516517	127.2715156	0
1458	35.12620163	127.2680817	0
1459	35.12321854	127.2585144	0
1460	35.09681702	127.2988663	0
1461	35.10584641	127.3070831	0
1462	35.10588455	127.307106	0
1463	35.10378265	127.3036194	0
1464	35.1108551	127.3018036	0
1465	35.08785248	127.3160172	0
1466	35.08395004	127.3182526	0
1467	35.23030472	127.226799	0
1468	35.18947983	127.2343979	0
1469	35.22385407	127.2475205	0
1470	35.16281891	127.252182	0
1471	35.16124344	127.252739	0
1472	35.17481995	127.2589722	0
1473	35.16654846	127.2373413	0
1474	35.25790024	127.3027725	0
1475	35.24720764	127.12957	0
1476	35.29452896	127.1486206	0
1477	35.3189621	127.1869659	0
1478	35.32861711	127.2209316	0
1479	35.17802429	127.314003	0
1480	35.20422745	127.281395	0
1481	35.03431702	127.6283875	0
1482	35.03234863	127.763382	0
1483	35.18132782	127.4324265	0
1484	35.19552994	127.4608994	0
1485	35.18763351	127.48246	0
1486	35.2640419	127.4174652	0
1487	35.25235748	127.4350357	0
1488	35.1929245	127.5156097	0
1489	35.19652939	127.5008469	0
1490	35.20133209	127.5030823	0
1491	34.94701767	126.5752945	0
1492	34.95410156	126.6044083	0
1493	34.95345688	126.6071549	0
1494	34.9268837	126.6416473	0
1495	34.92632675	126.6408463	0
1496	34.9261955	126.6398407	0
1497	34.92736435	126.6434326	0
1498	34.92623138	126.6419525	0
1499	34.92620087	126.6429977	0
1500	34.92739487	126.6421814	0
1501	34.93064242	126.6364135	0
1502	34.92664576	126.6411709	0
1503	34.94116974	126.6341476	0
1504	34.93247763	126.6247359	0
1505	34.99918747	126.7456284	0
1506	35.02114868	126.7728882	0
1507	34.7343844	126.8944783	0
1508	34.99935532	126.7930985	0
1509	35.03994751	126.8365784	0
1510	34.99118042	126.891304	0
1511	34.98938981	126.8883849	0
1512	34.9860006	126.8796832	0
1513	35.03991699	126.8633423	0
1514	35.03755951	126.8670578	0
1515	34.97414398	126.8173752	0
1516	34.94801331	126.8326492	0
1517	35.01223373	126.6182175	0
1518	35.01430399	126.6091478	0
1519	34.99269867	126.612587	0
1520	34.95465469	126.5604324	0
1521	34.90822407	126.5568718	0
1522	34.89774323	126.545929	0
1523	34.91790772	126.5633087	0
1524	35.06440735	126.6539841	0
1525	35.08621216	126.6067734	0
1526	35.07121857	126.6060129	0
1527	35.03856659	126.6045532	0
1528	34.88876836	126.6605305	0
1529	34.91800312	126.6610776	0
1530	34.89255142	126.6414032	0
1531	34.89138794	126.6409149	0
1532	34.90433502	126.6593247	0
1533	34.8984642	126.6361237	0
1534	34.89732305	126.6422481	0
1535	34.91786575	126.7579956	0
1536	34.95543289	126.8076401	0
1537	34.96834946	126.7444229	0
1538	34.96830643	126.7444191	0
1539	34.98973084	126.7835693	0
1540	34.95366669	126.773129	0
1541	34.96698761	126.7835693	0
1542	34.9573555	126.7203674	0
1543	34.95856857	126.7624283	0
1544	34.96271515	126.7630997	0
1545	35.05049707	126.7983755	0
1546	35.04981995	126.8090286	0
1547	35.02151489	126.8132553	0
1548	34.95144272	126.7256928	0
1549	34.92490181	126.7171902	0
1550	34.92651749	126.7170792	0
1551	34.97741699	126.6575165	0
1552	34.96431351	126.6788025	0
1553	34.9651658	126.6839352	0
1554	34.95668516	126.7063104	0
1555	34.94836807	126.7005158	0
1556	35.31591797	127.0383453	0
1557	35.13336563	127.0791702	0
1558	35.33592224	127.0046616	0
1559	35.24463272	127.0129852	0
1560	35.27379227	126.907814	0
1561	35.27362824	126.8782959	0
1562	35.28310013	126.9893646	0
1563	35.28029251	127.0557556	0
1564	35.27545548	126.9782105	0
1565	35.30237961	126.9583435	0
1566	35.31823731	126.9278183	0
1567	35.3045161	126.9184116	0
1568	35.3877465	126.9737437	0
1569	35.36014938	126.9596939	0
1570	35.34182358	126.9468918	0
1571	35.27456284	127.0035934	0
1572	35.20557404	127.0326386	0
1573	35.23866272	127.0399246	0
1574	35.22343445	127.02742	0
1575	34.99197388	126.3611527	0
1576	35.0070343	126.3685837	0
1577	35.00624466	126.3742294	0
1578	35.00645447	126.377388	0
1579	34.99345779	126.3766632	0
1580	35.000405	126.3783184	0
1581	34.89688873	126.5018463	0
1582	35.01413345	126.4486923	0
1583	34.95603402	126.3362163	0
1584	34.87788773	126.5068283	0
1585	34.86279297	126.4764633	0
1586	34.8675494	126.4785808	0
1587	34.86877823	126.4768753	0
1588	34.8667984	126.4757462	0
1589	34.93993759	126.4051666	0
1590	34.92031097	126.3948212	0
1591	34.90926743	126.4136734	0
1592	34.95231628	126.4060745	0
1593	34.95117188	126.4297867	0
1594	35.1048496	126.284516	0
1595	35.11066818	126.3315048	0
1596	35.0869267	126.2637745	0
1597	35.10983658	126.304718	0
1598	35.00742722	126.4078064	0
1599	35.02524948	126.3997192	0
1600	34.98941803	126.4292984	0
1601	35.06122971	126.353859	0
1602	35.0259285	126.4053421	0
1603	35.05308151	126.44487	0
1604	35.03955078	126.4505615	0
1605	35.04719162	126.425499	0
1606	34.71510696	127.1878586	0
1607	34.80445862	127.1269074	0
1608	34.82443619	127.3133087	0
1609	34.84159851	127.2789383	0
1610	34.74169455	127.045894	0
1611	34.80135346	127.2469025	0
1612	34.90042114	127.5108872	0
1613	34.90138245	127.3306656	0
1614	34.90517807	127.3298798	0
1615	34.87947464	127.4006577	0
1616	34.87424088	127.444458	0
1617	34.90846634	127.2946014	0
1618	35.11956406	127.4458466	0
1619	34.89037323	126.3241577	0
1620	34.78281784	127.6039658	0
1621	34.84263608	127.6323167	0
1622	34.84280496	127.6323095	0
1623	34.84061813	127.6335144	0
1624	34.84399649	127.6273582	0
1625	34.84338871	127.6329003	0
1626	34.6758461	127.5806427	0
1627	35.27026749	126.44487	0
1628	35.27309799	126.4666138	0
1629	35.26735687	126.4713593	0
1630	35.3037529	126.5571594	0
1631	35.28850937	126.5365143	0
1632	35.24715042	126.5367584	0
1633	35.27205658	126.5558777	0
1634	35.28299332	126.4489594	0
1635	35.30116653	126.4337158	0
1636	35.34469605	126.491066	0
1637	35.36758423	126.4681778	0
1638	35.19018173	126.390831	0
1639	35.19368652	126.3765333	0
1640	35.33686447	126.5149536	0
1641	35.32036591	126.5218201	0
1642	35.29458618	126.5309372	0
1643	35.41163254	126.4677887	0
1644	35.39515616	126.4578516	0
1645	34.80341721	126.6351776	0
1646	34.8116951	126.6366959	0
1647	34.80721283	126.6242447	0
1648	34.84542084	126.7702713	0
1649	34.82718277	126.691452	0
1650	34.81307221	126.7268677	0
1651	34.81305695	126.7234955	0
1652	34.81232834	126.7274551	0
1653	34.82877731	126.649292	0
1654	34.84949112	126.6344528	0
1655	34.84861374	126.6260452	0
1656	34.84075928	126.6056061	0
1657	34.82316971	126.6017304	0
1658	34.71511459	126.5377274	0
1659	34.71318054	126.5574799	0
1660	34.74290848	126.4618835	0
1661	34.75266266	126.5135727	0
1662	34.73834229	126.6116028	0
1663	34.75966644	126.5806274	0
1664	34.73202133	126.5896759	0
1665	34.84316254	126.5939484	0
1666	34.87305337	126.6269768	0
1667	34.82761383	126.5783005	0
1668	34.83911896	126.5705872	0
1669	34.8799324	126.5938263	0
1670	34.89337158	126.6032867	0
1671	34.89058685	126.6059723	0
1672	34.91350937	126.689682	0
1673	34.90241242	126.7101822	0
1674	34.88912964	126.6429062	0
1675	34.88911438	126.643837	0
1676	34.88335264	126.6374918	0
1677	34.87428665	126.6345139	0
1678	34.8823181	126.6375575	0
1679	34.94095612	126.6881332	0
1680	34.79959106	126.6678619	0
1681	34.80631613	126.6801359	0
1682	35.26626968	126.6445923	0
1683	35.2104454	126.6506805	0
1684	35.20451562	126.6715165	0
1685	34.58423233	126.9751282	0
1686	34.73162079	126.9121246	0
1687	34.72985458	126.9093247	0
1688	34.73588181	126.9039993	0
1689	34.73178482	126.8978806	0
1690	34.73508072	126.8927231	0
1691	34.63137054	126.9348068	0
1692	34.60735367	126.9187827	0
1693	34.7593956	126.951088	0
1694	34.73202789	126.974618	0
1695	34.80411148	126.9555893	0
1696	34.76623154	126.9499435	0
1697	34.78406525	126.973587	0
1698	34.78423465	126.9744973	0
1699	34.81912231	126.9242935	0
1700	34.81144714	126.9393082	0
1701	34.80860519	126.9340134	0
1702	34.7778568	126.9491967	0
1703	34.67404556	126.8815308	0
1704	34.49391556	126.9513092	0
1705	34.48765183	126.9193192	0
1706	34.48751831	126.9202805	0
1707	34.48821259	126.9206314	0
1708	34.57387161	126.2473602	0
1709	34.50865555	126.3060837	0
1710	34.47661209	126.2552567	0
1711	35.09924316	126.5596466	0
1712	35.0987216	126.5617826	0
1713	35.10946274	126.6046677	0
1714	35.10657987	126.621845	0
1715	35.09968948	126.6131516	0
1716	35.14318848	126.6356278	0
1717	35.07152176	126.5845108	0
1718	35.07256317	126.5435867	0
1719	35.11686325	126.4659424	0
1720	35.13814163	126.446106	0
1721	35.13419342	126.4243317	0
1722	35.12011719	126.437706	0
1723	35.10962677	126.4420471	0
1724	35.11427689	126.4298859	0
1725	35.11239019	126.4511257	0
1726	35.16221619	126.4044724	0
1727	35.15193176	126.3876572	0
1728	35.12515259	126.4893875	0
1729	35.16275077	126.6293269	0
1730	35.21465302	126.6139526	0
1731	35.15822983	126.6313171	0
1732	35.04909897	126.4962311	0
1733	35.05117711	126.4964475	0
1734	35.07959366	126.4678497	0
1735	35.10155869	126.4884567	0
1736	35.0887413	126.4941254	0
1737	35.19324929	126.5971184	0
1738	35.19543457	126.6040192	0
1739	34.64522553	126.5919418	0
1740	34.57964706	126.5294952	0
1741	34.63205719	126.3080521	0
1742	34.61938858	126.3393097	0
1743	34.61903381	126.3414078	0
1744	34.39429474	126.6109467	0
1745	34.65600586	126.4398727	0
1746	34.61443329	126.6397629	0
1747	34.46783829	126.5712357	0
1748	34.574878	126.4678138	0
1749	34.5776915	126.463043	0
1750	34.58968353	126.5213013	0
1751	35.02523041	126.9532471	0
1752	34.98986816	126.9020081	0
1753	35.08127976	127.1333695	0
1754	35.09484852	127.034516	0
1755	34.96227936	126.940022	0
1756	34.95706177	127.0482788	0
1757	35.04040527	126.9848328	0
1758	35.42254774	126.6476401	0
1759	35.45576477	126.6843185	0
1760	35.44780731	126.6789475	0
1761	35.38993073	126.5700684	0
1762	35.348043	126.5262918	0
1763	35.39243698	126.5530243	0
1764	35.34325256	126.5699908	0
1765	35.35380173	126.5829468	0
1766	35.34441757	126.5746002	0
1767	35.33005905	126.5757828	0
1768	35.35416794	126.6028442	0
1769	35.3216362	126.5696335	0
1770	35.42853165	126.5698853	0
1771	35.37500382	126.6149139	0
1772	35.40143204	126.5982285	0
1773	35.40010701	126.6084873	0
1774	35.40642548	126.6154785	0
1775	35.39269638	126.5495834	0
1776	35.39934098	126.5520654	0
1777	35.39667511	126.5559387	0
1778	35.52494431	126.6318054	0
1779	35.50033569	126.6760025	0
1780	35.49935532	126.6715775	0
1781	35.53487778	126.606926	0
1782	35.41994476	126.4981232	0
1783	35.54801559	126.6629944	0
1784	35.54475784	126.6613083	0
1785	35.5449028	126.7407379	0
1786	35.51545334	126.730011	0
1787	35.52558518	126.7290649	0
1788	35.38148766	126.6285445	0
1789	35.38087463	126.6291962	0
1790	35.50265122	126.7445831	0
1791	35.49727599	126.7049933	0
1792	35.50268173	126.696228	0
1793	35.51608658	126.5592346	0
1794	35.43367386	126.6321564	0
1795	35.48630142	126.610817	0
1796	35.4422731	126.5903629	0
1797	35.43159485	126.5951386	0
1798	35.44337082	126.5888443	0
1799	35.4278339	126.6394454	0
1800	35.42966461	126.6377869	0
1801	35.45940018	126.5984879	0
1802	35.49988937	126.4982681	0
1803	35.50527152	126.488833	0
1804	35.50321198	126.6811295	0
1805	35.50362015	126.7042542	0
1806	35.52796173	126.6851959	0
1807	35.99897766	126.9014664	0
1808	36.00810012	126.8723618	0
1809	36.003196	126.8929115	0
1810	35.99610138	126.8932114	0
1811	35.99883652	126.7709274	0
1812	35.93797302	126.6324844	0
1813	35.97021866	126.8563004	0
1814	35.97249603	126.8697205	0
1815	35.95166016	126.7056427	0
1816	35.80416516	126.8621562	0
1817	35.8786376	126.9091429	0
1818	35.89240646	126.9033508	0
1819	35.89783859	126.8957672	0
1820	35.89097977	126.9003296	0
1821	35.7956166	127.0115166	0
1822	35.77702625	126.9892334	0
1823	35.84940338	126.8519898	0
1824	35.8722858	126.8304754	0
1825	35.88628006	126.8021469	0
1826	35.8852215	126.9766854	0
1827	35.87568283	127.005806	0
1828	35.86663302	126.9755711	0
1829	35.85255814	126.9273224	0
1830	35.84842682	126.9047623	0
1831	35.86749268	126.8818588	0
1832	35.80451652	126.9378516	0
1833	35.75972366	126.9766312	0
1834	35.83174896	126.8302536	0
1835	35.83251572	126.9589768	0
1836	35.86426163	126.9697647	0
1837	35.82864532	126.909003	0
1838	35.86342239	126.9697037	0
1839	35.86313053	126.961744	0
1840	35.85532761	126.9906158	0
1841	35.849617	126.991066	0
1842	35.85432434	126.9906235	0
1843	35.85209274	126.9906921	0
1844	35.8546257	126.9868698	0
1845	35.84786616	126.9803038	0
1846	35.84584045	126.9853821	0
1847	35.83757782	126.9697876	0
1848	35.85504539	126.9719782	0
1849	35.84189987	126.9451141	0
1850	35.85372543	126.9915466	0
1851	35.84604263	126.9921951	0
1852	35.85165503	126.9937388	0
1853	35.84814453	126.9943848	0
1854	35.84441757	126.992981	0
1855	35.84979917	126.9948169	0
1856	35.82802582	126.9816284	0
1857	35.83080292	126.9834137	0
1858	35.85583115	126.9915009	0
1859	35.85692596	126.9877548	0
1860	35.8600366	127.0026445	0
1861	35.85702723	126.9890085	0
1862	35.85871147	126.9909364	0
1863	35.8559814	126.9929559	0
1864	35.85688782	126.9868393	0
1865	35.85716123	126.9869424	0
1866	35.85572434	126.9926224	0
1867	35.86013794	126.9926682	0
1868	35.85636902	126.993988	0
1869	35.85819626	126.9875336	0
1870	35.85735199	126.9919153	0
1871	35.85688782	126.9890213	0
1872	35.80283737	126.8185425	0
1873	35.87366417	126.8517211	0
1874	35.87520599	126.8456497	0
1875	35.87533951	126.879097	0
1876	35.88402939	126.8521805	0
1877	35.76208496	126.9708023	0
1878	35.79553986	126.9590302	0
1879	35.78022766	126.9647827	0
1880	35.79411316	126.9831772	0
1881	35.83397675	126.9094544	0
1882	35.45801163	127.4075089	0
1883	35.3444252	127.2886429	0
1884	35.33100128	127.2850952	0
1885	35.34557343	127.2214737	0
1886	35.39811707	127.3199463	0
1887	35.40154648	127.3120041	0
1888	35.39601898	127.3171692	0
1889	35.3985939	127.2952957	0
1890	35.39975739	127.3077698	0
1891	35.5244751	127.3467941	0
1892	35.53599889	127.3705535	0
1893	35.53700256	127.3668213	0
1894	35.55031967	127.3464279	0
1895	35.54437256	127.4173737	0
1896	35.47201538	127.4022141	0
1897	35.48331451	127.3263931	0
1898	35.49271011	127.3423538	0
1899	35.48282242	127.3409195	0
1900	35.47149277	127.4501877	0
1901	35.34980771	127.315939	0
1902	35.34936142	127.3328629	0
1903	35.35087967	127.3425751	0
1904	35.35063171	127.351181	0
1905	35.36232376	127.3341293	0
1906	35.33464432	127.3250427	0
1907	35.31880188	127.3301697	0
1908	35.33499146	127.336792	0
1909	35.32183838	127.3595123	0
1910	35.33510208	127.388031	0
1911	35.45860672	127.5228882	0
1912	35.42856979	127.5263443	0
1913	35.41852188	127.531311	0
1914	35.44425201	127.5303497	0
1915	35.44065094	127.5423889	0
1916	35.45467758	127.5640717	0
1917	35.44863892	127.5547104	0
1918	35.45344925	127.5605011	0
1919	35.44543457	127.5448227	0
1920	35.44611359	127.5438995	0
1921	35.4447812	127.5664833	0
1922	35.44931412	127.559967	0
1923	35.43944931	127.4671021	0
1924	35.42533875	127.4338303	0
1925	35.41362381	127.4171524	0
1926	35.50201798	127.6129913	0
1927	35.49332428	127.6097183	0
1928	35.46388245	127.6355515	0
1929	35.47607803	127.6017304	0
1930	35.38165101	127.2965164	0
1931	35.37893677	127.2728577	0
1932	35.37966538	127.2788162	0
1933	35.39468765	127.3482971	0
1934	35.38047596	127.4330022	0
1935	35.38256692	127.4302259	0
1936	35.37114716	127.4026413	0
1937	35.38298798	127.4049835	0
1938	36.03613281	127.6516953	0
1939	35.98732758	127.6252899	0
1940	35.86711121	127.6824646	0
1941	35.78928757	126.7222366	0
1942	35.7780414	126.7407825	0
1943	35.68046188	126.7860718	0
1944	35.69519806	126.8007584	0
1945	35.68666077	126.8015442	0
1946	35.69813919	126.6935577	0
1947	35.64440647	126.6918201	0
1948	35.68966293	126.7188492	0
1949	35.6907196	126.6413651	0
1950	35.68478775	126.7030029	0
1951	35.67460632	126.6902084	0
1952	35.68204117	126.7137985	0
1953	35.5937233	126.7133179	0
1954	35.59013701	126.7151546	0
1955	35.59116635	126.7139318	0
1956	35.6048979	126.697684	0
1957	35.59029388	126.7044144	0
1958	35.58249283	126.6803436	0
1959	35.60314179	126.6819916	0
1960	35.59676361	126.7011643	0
1961	35.57909012	126.6882477	0
1962	35.59512711	126.6700592	0
1963	35.61044312	126.7187729	0
1964	35.60075378	126.7150497	0
1965	35.72047424	126.6612015	0
1966	35.71165466	126.6880951	0
1967	35.43459702	127.0636292	0
1968	35.4357605	127.0648193	0
1969	35.32099915	127.0545654	0
1970	35.42974854	127.2417374	0
1971	35.45214081	127.248909	0
1972	35.45585934	127.2532872	0
1973	35.46417999	127.2579727	0
1974	35.45768738	127.2471924	0
1975	35.45645523	127.2490006	0
1976	35.47844696	127.2421799	0
1977	35.4391098	127.2520142	0
1978	35.42886734	127.2570496	0
1979	35.39250565	127.1358261	0
1980	35.3935573	127.1398054	0
1981	35.36927795	127.1923218	0
1982	35.4158754	127.2312449	0
1983	35.41766357	127.224823	0
1984	35.41825485	127.1803055	0
1985	35.37339783	127.0944901	0
1986	35.33515437	127.164469	0
1987	35.33640671	127.1669617	0
1988	36.03827667	127.2652817	0
1989	35.96628189	127.2139435	0
1990	35.93989182	127.193718	0
1991	35.93358612	127.2949677	0
1992	35.9345161	127.134516	0
1993	35.97901535	127.1343994	0
1994	36.00274277	127.1967163	0
1995	35.88934708	127.2128296	0
1996	35.82420731	127.26857	0
1997	36.07129288	127.2456894	0
1998	35.83431244	127.0107498	0
1999	36.04840469	127.2308044	0
[truncated: 1,641 more rows]
