# Supplementary material for: Spatial Variation in Risk for Highly Pathogenic Avian Influenza Subtype H5N6 Viral Infections in South Korea: Poultry Population-Based Case–Control Study
Source: Vet Sci. 2022 Mar 15;9(3):135. doi: 10.3390/vetsci9030135 (PMC8952335; doi:10.3390/vetsci9030135)
Supplement: Supplementary file 1 [file vetsci-09-00135-s001.zip › Clusters_Despcription.txt]

##########################################
Five '5' significant Clusters Description
##########################################


[[1]] Cluster 1
[[1]]$locids
  [1]  298  178  186 2538  117 3247 2536 2537 2542   77 2572 3214 2543 2571   18 3382 2541   26
 [19]   22 2545   19 2564  159   42 3063  177 2552   17   20 2867 2562  156 2551   27  272 2561
 [37]   21 2550 3062 2553 2548   16 2549   15 2554   14 2546 2547 2563   10   23   28   12   11
 [55] 2555 3303   72    9    5  746    6  745 2559    2 2575   38    4 2544   35 2568 2576 3490
 [73]   99 2557 2560  748 2556  747   90   29 2558    7 2574   24 2565 2566 2567  236 2607 3298
 [91] 2570 2569 2573  744 2578 3179  254 2581 2580  143 2579 2539  749  208 3174  155 2540  561
[109] 2577   39  560 2617  570  562  124  210  571 3291   66  212 2624 2606   56 2605   73 2620
[127]   30 3180 2604   61   36 2619   37 2623 2610 2625 3564  258  566  565 2622 2621  567  119
[145] 2603   75 2626  568 2679 3186   78 2592 2609   76  188 2627 3414 2611 3045  743   85   33
[163]   54   48   40 3623  142 2938   47 3107 2628  150   57 2637 3506  112  108 2608  738   74
[181] 2589   51 3371  105 2588 2618 2636 2629  197  740  742   97  198  569  144  754  563 3444
[199]  752  161 3621   44

[[1]]$coords
         [,1]     [,2]
[1,] 127.5442 36.99171

[[1]]$r
[1] 0.1491603

[[1]]$pop
[1] 202

[[1]]$cases
298202 
    81 

[[1]]$expected
[1] 20.03352

[[1]]$smr
  298202 
4.043224 

[[1]]$rr
  298202 
4.923586 

[[1]]$propcases
   298202 
0.4009901 

[[1]]$loglikrat
[1] 70.19275

[[1]]$pvalue
[1] 0.001


[[2]] Cluster 2
[[2]]$locids
  [1]  263 2443  262 3141  202 2445 2448  260 3559 2396 2439 2440  285  219 2395 2442  235 2779
 [19] 2444 2437 2441  251 2438 2436 2398   64  286 2387  185 2397   41 2399  275 2447  310 2991
 [37]  266  154 2446 2390 3277  176  160 2391  175  158 2393 2388 2719 3135  225  152 2402  283
 [55] 2389  170  153 2660 2392 3276  224 2432 2659   79 2429 2658  129  174 2401 2400 3023 3467
 [73] 2641   55   96  171  183 2394 2434  157 3578 2385 2433  184 3142   65  200 3429 2639 3024
 [91]  149  316  103 3590 2386   69   34 2428  252 2435  233   49 3025  234

[[2]]$coords
        [,1]     [,2]
[1,] 127.261 36.70616

[[2]]$r
[1] 0.1470183

[[2]]$pop
[1] 104

[[2]]$cases
263104 
    46 

[[2]]$expected
[1] 10.31429

[[2]]$smr
  263104 
4.459834 

[[2]]$rr
  263104 
4.965079 

[[2]]$propcases
   263104 
0.4423077 

[[2]]$loglikrat
[1] 43.04374

[[2]]$pvalue
[1] 0.001


[[3]] Cluster 3
[[3]]$locids
 [1]  240  357  293  205  169 3541  261  537  278  527 3321  535  265  238  239  216 3509  536
[19] 3222  300 3557  555 2453  172  326  533  534  323 3560  550  297  814 3430  812 3219  554
[37] 3622 3071 3140  823  551  246 3304  559   84  558  277  549  279  308  529 2347  253 3157
[55]  162  305  548 2345 2454 2348  321  361  805  806 2346 3539  284 2380  824 2379   43  530
[73]  289  525  309  327

[[3]]$coords
         [,1]     [,2]
[1,] 127.1719 36.95699

[[3]]$r
[1] 0.1292586

[[3]]$pop
[1] 76

[[3]]$cases
24076 
   31 

[[3]]$expected
[1] 7.537363

[[3]]$smr
   24076 
4.112844 

[[3]]$rr
   24076 
4.405263 

[[3]]$propcases
    24076 
0.4078947 

[[3]]$loglikrat
[1] 25.83647

[[3]]$pvalue
[1] 0.001


[[4]] Cluster 4
[[4]]$locids
 [1]  270 3610  223  249  221 2114  180 2118 2119  179  135 3418 3637  114 3348  136 2113  115
[19]  137 3336  116 3033  133  134 2117  113  104

[[4]]$coords
         [,1]     [,2]
[1,] 126.7551 35.59161

[[4]]$r
[1] 0.0350826

[[4]]$pop
[1] 27

[[4]]$cases
27027 
   16 

[[4]]$expected
[1] 2.677747

[[4]]$smr
   27027 
5.975172 

[[4]]$rr
   27027 
6.205904 

[[4]]$propcases
    27027 
0.5925926 

[[4]]$loglikrat
[1] 20.15136

[[4]]$pvalue
[1] 0.001


[[5]] Cluster 5
[[5]]$locids
 [1]  106 3124  858  125  120  109 3126  111  860  857   86 3125  859  861   87  862  863 3284
[19]   88   31  349   67  414  130  848  164  850  849  834  856  209  229  231  851  163  855
[37]  854  853  852  110  847  107  230

[[5]]$coords
         [,1]     [,2]
[1,] 127.2842 38.09968

[[5]]$r
[1] 0.06734631

[[5]]$pop
[1] 43

[[5]]$cases
10643 
   20 

[[5]]$expected
[1] 4.26456

[[5]]$smr
   10643 
4.689815 

[[5]]$rr
   10643 
4.906227 

[[5]]$propcases
    10643 
0.4651163 

[[5]]$loglikrat
[1] 19.30927

[[5]]$pvalue
[1] 0.001
