# Supplementary material for: Spatial Variation in Risk for Highly Pathogenic Avian Influenza Subtype H5N6 Viral Infections in South Korea: Poultry Population-Based Case–Control Study
Source: Vet Sci. 2022 Mar 15;9(3):135. doi: 10.3390/vetsci9030135 (PMC8952335; doi:10.3390/vetsci9030135)
Supplement: Supplementary file 1 [file vetsci-09-00135-s001.zip › R.Script.txt]

###################################################################
[R.Script for kernel density estimation and spatial scan statistic]
###################################################################

# Step 1
########

# Install packages
install.packages(c(“rgdal”, “raster”, “ggplot2”, “plotrix”, “fields”, “leaflet”, “maptools”, “RColorBrewer”, “lattice”, “geoR”, “car”, “sp”, “spdep”, “ape”, “pgirmess”, “spatstat”, “splancs”, “smacpod”, “Metrics”, “gtools”, “lme4”, “oro.nifti”))


library(rgdal)
library(raster)
library(ggplot2)
library(spatstat)
library(plotrix)
library(fields)
library(leaflet)
library(maptools)
library(RColorBrewer)
library(lattice)
library(geoR)
library(plotrix)
library(sp)
# Moran's I and spatial dependencies
library(spdep) # Spatial Dependence: Weighting Schemes, Statistics and Models
library(ape) # Analyses of Phylogenetics and Evolution
library(pgirmess) # Data Analysis in Ecology
# Libraries for point processes
library(spatstat)
library(splancs) # K-function
library(smacpod) # Spatial scanning statistic
library(car)  # contains a function for logistic transformation (log odds) to make more normal
library(Metrics)
library(spatstat)
library(raster)
library(sp)
library(geoR)
library(gtools)
library(lme4)
library(leaflet)
library(oro.nifti)


# Step 2 

# Load the data file into R and name it
CaseControl <- read.csv("Data file location where csv file is saved")


#generate a new object with only cases, named as 1
Cases<-CaseControl[CaseControl$case==1,]

#generate a new object with only controls, named as 0
Controls<-CaseControl[CaseControl$case==0,]

# Step 3
CaseControl_SPDF <- SpatialPointsDataFrame(coords = CaseControl[,c("long", "lat")],
                                           data = CaseControl[,c("Case_id", "case")])

# Step 4
# Download the GADM map for South Korea
sk_Adm_1 <- raster::getData("GADM", country="KOR", level=1)


# Step 5 
#create a color scheme based on the case classification (1,0)
case_color_scheme <- colorNumeric(c("blue", "red"), CaseControl_SPDF$case)

#plot with leaflet
leaflet() %>% addTiles() %>% addCircleMarkers(data=CaseControl_SPDF, 
                                              color = case_color_scheme(CaseControl_SPDF$case),
                                              radius = 2)

# Step 6
sk_Owin <- owin(xrange=range(CaseControl$long),yrange=range(CaseControl$lat))


# Step 7 
Cases_ppp <- ppp(Cases$long, Cases$lat, window = sk_Owin)
plot(Cases_ppp)

# Step 8 
par(mar=c(rep(1,4)))
case_density <- density(Cases_ppp)
plot(case_density) # Units are intensity of points per unit square

par(mfrow=c(3,1), mar=c(1,1,1,1))
plot(density(Cases_ppp,0.02), main = "Bandwidth 0.02")
plot(density(Cases_ppp,0.1), main = "Bandwidth 0.02")
plot(density(Cases_ppp,bw.ppl), main = "Automatically selected bandwidth") # automatic bandwidth selection using cross-validation


# Step 9
CaseControl_ppp <- ppp(CaseControl$long, CaseControl$lat, 
                       window = sk_Owin, 
                       marks=as.factor(CaseControl$case))
# Step 10 
#risk estimate
par(mar=rep(1,4))
risk_est <-  relrisk(CaseControl_ppp) 
plot(risk_est)

#relative risk estimate
par(mar=rep(1,4))
rel_risk_est <-  relrisk(CaseControl_ppp, relative = TRUE)
plot(rel_risk_est)


# Step 11
# Spatial scan statistic

CaseControl_SPDF <- SpatialPointsDataFrame(coords = CaseControl[,c("long", "lat")],
                                           data = CaseControl[,c("Case_id", "case")])
cases<-CaseControl_SPDF[CaseControl$case==1,]
controls<-CaseControl_SPDF[CaseControl$case==0,]

# Let's plot and see what we have
case_color_scheme <- colorNumeric(c("blue", "red"), CaseControl_SPDF$case)
leaflet() %>% addTiles() %>% addCircleMarkers(data=CaseControl_SPDF, color = case_color_scheme(CaseControl_SPDF$case),
                                              radius=1)
# Step 12
CasesPPP<-as(cases, "ppp")

# Step 13
#uses the spatstat package
K<-Kest(CasesPPP,correction=c("isotropic", "Ripley"))    

# Plot the estimate of K(r) and note different border-corrected estimates ('iso', 'border' and 'trans')
par(mfrow=c(1,1)) 

# Red dashed line is expected K value computed for a CRS process
plot(K, xlab="d (dd)", ylab="K(dd)") 

# Step 14 
E<-envelope(CasesPPP, Kest, nsim=999) # Plot confidence envelope using MC simulation
plot(E)


# Step 15
# Create a marked point process
CaseControlPPP<-ppp(CaseControl$long, CaseControl$lat, range(CaseControl$long), range(CaseControl$lat), marks = as.factor(CaseControl$case))

# Calculate the K-function for cases
KX <- Kest(CaseControlPPP[CaseControlPPP$marks==1],correction=c("isotropic", "Ripley"))
plot(KX, sqrt(iso/pi) ~ r)


# Calculate the K-function for controls
KY <- Kest(CaseControlPPP[CaseControlPPP$marks==0],correction=c("isotropic", "Ripley"))
plot(KY, sqrt(iso/pi) ~ r)


# Calulate the difference in the two functions (KX - KY)
Kdiff <- eval.fv(KX - KY)
plot(Kdiff, legendpos="float")


# Step 16
# use the "smacpod" package
kdest = kdest(CaseControlPPP, case = 2,nsim=999, level=0.95, correction=c("isotropic", "Ripley"))  
# Note that the case = is position of the marks, not the value!  levels(CaseControlPPP$marks)


# dark grey is min/max; light grey is confidence envelope (can change these with options)
plot(kdest) 

# Perform test of significance based on simulated confidence envelope and observed statistic
kdplus.test(kdest) 


# Step 17
# Convert CaseControl to a "PPP" object for spatial scan
CaseControlPPP<-ppp(CaseControl$long, CaseControl$lat, range(CaseControl$long), range(CaseControl$lat), marks = as.factor(CaseControl$case))

out<-spscan.test(CaseControlPPP, nsim = 999, case = 2, maxd=.15, alpha = 0.05)    # "smacpod" library
plot(CaseControlPPP)

case_color_scheme <- colorNumeric(c("blue", "red"), CaseControl_SPDF$case)
leaflet() %>% addTiles() %>% addCircleMarkers(data=CaseControl_SPDF, color = case_color_scheme(CaseControl_SPDF$case), 
                                              stroke = FALSE, radius=2, fillOpacity=1)%>% 
  addCircles(lng = out$clusters[[1]]$coords[,1], lat = out$clusters[[1]]$coords[,2], weight = 2,
             radius = out$clusters[[1]]$r*112*1000, color="green")


# Save the important results of risk estimates over the entire grid as csv file
write.csv(risk_est, "risk_estimates.csv")

# Save the important results of relative risk estimates over the entire grid as csv file
write.csv(rel_risk_est, "rel_risk_estimates.csv")

# Display the results of all the clusters detected
out[["clusters"]]
